# Supplementary material for: The EBV Gastric Cancer Resource (EBV-GCR): A Suite of Tools for Investigating EBV-Associated Human Gastric Carcinogenesis
Source: Viruses. 2023 Mar 27;15(4):853. doi: 10.3390/v15040853 (PMC10145221; doi:10.3390/v15040853)
Supplement: Supplementary file 1 [file viruses-15-00853-s001.zip]

Archive with 1 entries (1 files):
- viruses-2291781-supplementary.xlsx
