# Supplementary material for: The EBV Gastric Cancer Resource (EBV-GCR): A Suite of Tools for Investigating EBV-Associated Human Gastric Carcinogenesis
Source: Viruses. 2023 Mar 27;15(4):853. doi: 10.3390/v15040853 (PMC10145221; doi:10.3390/v15040853)
Supplement: Supplementary file 1 [file viruses-15-00853-s001.zip › viruses-2291781-supplementary.xlsx]

## Sheet: Sheet1
Table S1: Number of patient samples and cells analyzed for the single-cell analysis tool using the Zhang et al. scRNA-seq cohort [32].
Patient subset	# of Patients	Total # of Cells		# of Cells Post-Filtering
		Pre-Filtering	Post-Filtering	T Cells	Epitheial Cells	B Cells	Plasma Cells	Erythroid Cells	Fibroblast Cells	Macrophages/DCs	Endothelial Cells	Endocrine Cells	Granulocyte Cells	Parietal Cells
EBV+ IGC	1	4000	3748	835	662	494	104	1314	7	270	6	45	6	5
IGC	4	16000	9340	1500	4775	1362	527	22	113	440	86	127	380	8
MGC	3	12000	7377	2994	1917	1588	155	113	166	192	118	44	81	9
DGC	1	4000	3452	681	2364	53	203	0	9	98	15	0	29	0
CG	1	4000	1817	9	717	0	950	1	15	31	10	56	26	2
NC	2	8000	5910	1114	2346	21	283	2	828	38	694	367	9	208
